# Supplementary material for: Assessing Gut Microbiota in an Infant with Congenital Propionic Acidemia before and after Probiotic Supplementation
Source: Microorganisms. 2021 Dec 16;9(12):2599. doi: 10.3390/microorganisms9122599 (PMC8703847; doi:10.3390/microorganisms9122599)
Supplement: Supplementary file 1 [file microorganisms-09-02599-s001.zip]

Archive with 1 entries (1 files):
- microorganisms-1463282-supplementary.pdf
